# Supplementary material for: Rab8, Rab11, and Rab35 coordinate lumen and cilia formation during zebrafish left-right organizer development
Source: PLoS Genet. 2023 May 15;19(5):e1010765. doi: 10.1371/journal.pgen.1010765 (PMC10212091; doi:10.1371/journal.pgen.1010765)
Supplement: S1 Data — (ZIP) [file pgen.1010765.s010.zip]

Archive with 10 entries (9 files):
- S1_Data/
- __MACOSX/._S1_Data
- S1_Data/Fig5D_S3Fig_data.xlsx
- __MACOSX/S1_Data/._Fig5D_S3Fig_data.xlsx
- S1_Data/Fig1_S1Fig_data.xlsx
- __MACOSX/S1_Data/._Fig1_S1Fig_data.xlsx
- S1_Data/Fig6_data.xlsx
- __MACOSX/S1_Data/._Fig6_data.xlsx
- S1_Data/Fig4_S2Fig_data.xlsx
- __MACOSX/S1_Data/._Fig4_S2Fig_data.xlsx
