# Supplementary material for: Rab8, Rab11, and Rab35 coordinate lumen and cilia formation during zebrafish left-right organizer development
Source: PLoS Genet. 2023 May 15;19(5):e1010765. doi: 10.1371/journal.pgen.1010765 (PMC10212091; doi:10.1371/journal.pgen.1010765)
Supplement: S1 Data — (ZIP) [file pgen.1010765.s010.zip › S1_Data/Fig5D_S3Fig_data.xlsx]

## Sheet: Fig5B
		Lumen area
	Time	Rab11			CRY2			Rab8			Rab35
		Embryo_1	Embryo_2	Embryo_3	Embryo_1	Embryo_2	Embryo_3	Embryo_1	Embryo_2	Embryo_3	Embryo_1	Embryo_2	Embryo_3
	0	0	0	0	0	0	0	0	0	0	0	0	0
	20	0	0	0	193.005	112.484	255.103	227.011	74.27	132.906	0	0	0
	40	0	0	0	205.798	135.306	273.166	363.166	191.454	153.06	0	0	0
	60	0	0	0	260.488	145.221	279.159	403.159	264.1	200.732	0	0	0
	80	0	0	0	303.33	161.803	295.423	517.067	319.026	228.55	0	0	0
	100	0	0	0	385.581	232.234	300.902	554.106	337.968	258.428	0	0	0
	120	0	0	0	421.297	281.553	357.316	640.696	357.809	280.493	0	0	0
	140	0	0	0	533.34	349.676	403.543	711.378	377.516	333.553	0	0	0
	160	0	0	0	578.929	428.997	519.11	768.043	394.541	426.964	0	0	0
	180	0	0	0	628.297	485.409	540.083	792.636	402.988	466.535	0	0	0
	200	0	0	0	646.67	528.317	550.955	868.994	424.705	512.562	0	0	0

## Sheet: Fig5C
			phenotype
			No Rosette	Single Rosette	Multiple Rosette	Lumen	Multiple KV
		CRY2	0	0	0	100	0
		Rab8 Clustering	0	0	0	100	0
		Rab11 Clustering	42.5	5	37.5	15	0
		Rab35 Clustering	28.125	6.25	18.75	28.125	18.75

## Sheet: Fig5D
		lumen area normalized to uninjected
	Embryo	CRY2	Rab8 Clustering	Rab11 Clustering	Rab35 Clustering
	1	2.74177	1.53567	0	0
	2	0.23186	0.930912	0.0341102	0
	3	0.260563	0.363569	0.278298	0
	4	0.312611	0.833043	0.169217	0.0854898
	5	0.495602	1.55091	0.122351	0.0702055
	6	0.397741	0.904176	0.0277384	0.105338
	7	1.73567	0.52835	0.297843	0.112825
	8	1.47732	0.491967	0.461235	0
	9	0.781706	1.82864	0.279636	0
	10	0.722113		0.279636	0
	11	0.517147		0	0
	12	0.643739		0	0.876638
	13	0.266344		0	0.206656
	14	0.773234		0.608979	1.05895
	15	0.98389		0.0368725	0.459881
	16	1.04257		0.2614	0.0636871
	17	0.373473		0.48978	0.0562872
	18	0.913835			0.477695
	19	1.95601			0
	20	2.86469			0
	21	0.652193			0.12099
	22	1.77203			0
	23	0.638834			0
	24	1.437
	25	2.25517
	26	2.32486
	27	0.629415
	28	0.974619
	29	0.360131
	30	0.416581
	31	0.354072
	32	0.674606
	33	0.662502
	34	1.06844
	35	0.80127
	36	1.02199
	37	0.829682
	38	1.16134
	39	0.936316
	40	0.679708
	41	0.434777
	42	1.63152
	43	0.19678
	44	0.243734
	45	1.45925
	46	0.6207
	47	1.33106
	48	1.1798
	49	0.672358
	50	1.11507

## Sheet: FigureS3B
	Lumen area Normalized to uninjected
Embryo	Control MO	Rab8 MO	Rab11 MO	Rab35 MO
1	0.930034	0.958877	0.176294	0.248142
2	0.588458	0.651997	0.186479	0.261635
3	1.17615	0.98198	0.0683364	0.190369
4	1.10417	1.00926	0.0809735	0.164853
5	0.609754	1.01038	0.0567182	0.125965
6	0.830233	0.941348	0.090853	0.112678
7	0.926822	0.923634	0.0978381	0.0773693
8	0.709273	0.33435	0.142664	0.436555
9	0.720241	0.484121	0.0916348	0.248545
10	1.28763	0.152997	0.0487038	0.661968
11	0.698291	0.747994	0.045812	0.147505
12	0.612547	0.127642	0.0818603	0.0683022
13		0.461305	0.0446376	0.226216
14			0.0452287	0.0590352
15			0.0371047	0.210259
16			0.0528347	0.0791244
17			0.0365843
18			0.0555786
19			0.0616044
20			0.0607941
21			0.0381648
