# Supplementary material for: Rab8, Rab11, and Rab35 coordinate lumen and cilia formation during zebrafish left-right organizer development
Source: PLoS Genet. 2023 May 15;19(5):e1010765. doi: 10.1371/journal.pgen.1010765 (PMC10212091; doi:10.1371/journal.pgen.1010765)
Supplement: S1 Data — (ZIP) [file pgen.1010765.s010.zip › S1_Data/Fig1_S1Fig_data.xlsx]

## Sheet: Fig1D
	PRE-ROSETTE	ROSETTE	LUMEN
embryo_1	29.1667	57.8947	85.06
embryo_2	40	45.1613	81.73
embryo_3	29.3103	76.1905	41.46
embryo_4	26.829	50.943	59.65
embryo_5	21.429	40.385	92.65
embryo_6	46.03	27.586	60.34
embryo_7	40	38.24	67.86
embryo_8			47.5
embryo_9			25
embryo_10			53.846
embryo_11			38.095
embryo_12			40.476
embryo_13			17.778
embryo_14			75
embryo_15			89
embryo_16			91
embryo_17			80
embryo_18			93
embryo_19			88
embryo_20			69

## Sheet: Fig1E
			Lumen Area	% of KV Cells with Lumenal Cilia
	Exp#1	Embryo_1	1904.16	85.06
		Embryo_2	4719.76	81.73
		Embryo_3	2313.44	40.24
		Embryo_4	2491.01	59.65
		Embryo_5	0	0
		Embryo_6	0	0
		Embryo_7	0	0
		Embryo_8	3322.13	91.18
		Embryo_9	0	0
		Embryo_10	551.155	51.72
		Embryo_11	2097.91	67.86
	Exp#2	Embryo_1	0	0
		Embryo_2	0	0
		Embryo_3	170.005	40
		Embryo_4	274.141	23.077
		Embryo_5	142.326	46.154
		Embryo_6	554.331	31.746
		Embryo_7	0	0
		Embryo_8	232.471	33.333
		Embryo_9	0	0
		Embryo_10	0	0
		Embryo_11	228.766	15.556
	Exp#3	Embryo_1	1030.2	62
		Embryo_2	688.107	77
		Embryo_3	1567.01	84
		Embryo_4	1132.79	80
		Embryo_5	1859.24	93
		Embryo_6	1112.7	87
		Embryo_7	1042.88	66

## Sheet: Fig1F
		Lumen Area	Cilia Length
Exp#1	Embryo_1	1094.16	4.05	3.76	3.7	4.61	4.36	4.57	5.79	4.82	4.34	4.8	4.38	5.51	4.27	4.46	4.5	4.58	4.1	7.23	3.89	4.56	4.32	4.27	4.62	4.23	4.8	4.34	5.09	6.22	5.07	3.87	4.22	4.4	4.72	3.9	3.28	3.56	4.34	3.98	3.54	4.79	4.76	4.37	4.27	4.97	5.09
	Embryo_2	3194.78	3.6	3.73	3.86	4.31	4.49	3.07	5.04	4.59	3.5	4.43	4.44	4.14	4.97	4.31	2.93	3.43	3.8	4.38	3.18	3.94	3.54	3.42	5.27	2.4	3.37	3.58	3.52	4.26	2.77
	Embryo_3	4719.76	3.51	3.86	3.92	4.4	2.93	3.1	4.14	3.62	3.85	3.9	3.28	3.42	4.55	3.4	4.61	3.63	4.98	4.54	3.69	4.46	5.72	4.03	3.9	3.96	3	3.89	3.12	4.19	3.28	3.42	5.19	5.1	3.55	4.76	4.22	2.63	4.27	3.55	3.54	3.61	3.8	4.44	3.54	4.11	4.07
	Embryo_4	2313.44	6.23	4.26	6.9	4.36	4.7	4.05	4.1	4.81	4.32	2.74	3.5	3.4	4.81	5.01	4.03	4.22	3.98
	Embryo_5	2491.01	3.64	5.17	5.16	3.56	3.4	3.88	3.56	4.18	5.99	4.05	3.14	3.59	3.78	3.38	3.83	3.31	3.12	4.4	3.98	4.21	4.19	4.12	3.57	3.45	4.54	3.77	4.09
	Embryo_6	3322.13	7.99	8.23	4.51	4.17	5.66	3.87	5.95	5.02	5.31	6.22	5.25	3.92	4.51	5.14	4.19	4.15	4.87	4.69	5.5	4.35	3.96	5.68	5.91	5.19	4.18	6.8	5.87	7.21	4.5	4.44	4.33	6.55	5.53	3.48	6.08	5.77	4.09	5.16	3.95	3.82
	Embryo_7	466.758	4.92	5.3	4.9	4.65	4.2	3.45	2.97	4.17	4.25	2.99	5.08	4.08	4.83	4.25	4.98	4.26
	Embryo_8	551.155	4.26	3.73	4.8	6.27	5.91	3.29	3.25	4.83	4.54	2.8	4.05	4.19	4.9	3.78	3.85	4.09	4.24	4.26	4.25	4.91	3.9	3.21
	Embryo_9	2097.91	3.44	5.43	4.09	3.73	2.83	3	3.78	4.82	5.95	7.76	4.5	3.54	6.18	4.73	3.95	4.22	4.05	4.36	3.84	3.45
Exp#1	Embryo_1	170.005	2.01	2.09	1.64	1.17	1.77	2.62	1.92	2.24	1.81
	Embryo_2	274.141	1.97	2.26	2.18	2.41	2.48	2.35	2.5	2.79	1.92	1.84	1.54	1.82	2.14
	Embryo_3	142.326	2.6	2.17	2.36	1.97	2.5	2.29	2.25	2.92	2.37	1.52	1.89	1.93
	Embryo_4	554.331	1.88	1.9	1.89	1.6	1.64	2.22	1.51	1.84	3.77	2.23	1.87	1.65	1.79	1.34	1.83
	Embryo_5	232.471	2.1	2.1	2.84	2.32	2.93	2.04	1.89	1.33	2.23	2.79	2.05	2.29	3.52	2.15	2.87	1.9
	Embryo_6	228.766	2.47	2.4	1.63	2.08	1.59	1.63	1.71	2.12	2.01
Exp#1	Embryo_1	688.107	3.68	3.94	2.43	2.71	3.27	5.48	5.12	3.14	4.46	4.93	2.71	4.89	4.39	2.62	3.43	4.86	3.57	5.4	3.57	5.45	3.47	3.59	3.13	2.82	4.78	2.9	4.01	2.69	2.83	2.97	3.11
	Embryo_2	1567.01	6.06	6.49	4.45	3.95	5.17	5.41	4.76	6.06	4.34	4.98	3.34	5.72	5.29	5.94	6.22	5.34	5.68	5.4	4.98	4.02	3.47	5.13	5.21	5.21	3.52	4.21	4.65	3.04	6.76	5.2	5.48	4.87	4.78	4.45	5.63	5.96	3.4	5.18
	Embryo_3	1132.79	4.87	5.27	4.8	3.72	4.49	3.45	5.35	3.14	3.27	3.67	3.64	3.52	3.44	4.09	3.94	3.34	4.1	4.47	4.01	3.59	3.35	3.27	2.79	4.27	3.15	2.86	4.23	2.95
	Embryo_4	1859.24	5.01	3.82	3.88	3.32	5.89	6.14	5.11	6.23	5.42	4.94	4.02	5.9	4.57	4.68	3.85	5.32	3.5	5.35	6.13	5.24	6.26	6.26	4.35	3.58	6.06	2.8	5.19	4.73	5.03	5.59	3.89	4.78	4.53	3.29	3.35	2.98	3.76	4.36	4.08	4.76	5.2
	Embryo_5	1112.7	5.39	7.62	5.83	5.13	4.12	6.1	4.73	5.75	6.28	3.58	3.2	4.76	2.87	2.97	3.73	4.86	3.92	4.06	4.61	5.1	3.94	5.24	5.69	5.99	6.36	4.45	5.66	4.05	3.36	6.84	4.81	2.74	6.09
	Embryo_6	1042.88	4.59	4.07	3.82	2.45	2.93	5.66	4.9	4.27	2.99	4.32	5	3.68	3.65	3.58	3.46	3.69	5.09	3.82	2.65	6.27	2.95	3.19	4.61	3.36	5.05	3.59	3.06	2.92	3.42	3.44	3.89	3.62

## Sheet: Figure1G
	PRE-ROSETTE	ROSETTE	LUMEN
Embryo_1	0.632381	0.117	0.26387
Embryo_2	1.74874	0.208955	0.0553746
Embryo_3	1.70175	0.118467	0.273092
Embryo_4	0.326861	0.217209	0.290435
Embryo_5	1.51664	0.298633	0.343416
Embryo_6	0.485816	0.284553	0.212806
Embryo_7	0.971	0.327451	0.24557
Embryo_8	1.61879	0.929915	0.274096
