# Supplementary material for: Rab8, Rab11, and Rab35 coordinate lumen and cilia formation during zebrafish left-right organizer development
Source: PLoS Genet. 2023 May 15;19(5):e1010765. doi: 10.1371/journal.pgen.1010765 (PMC10212091; doi:10.1371/journal.pgen.1010765)
Supplement: S1 Data — (ZIP) [file pgen.1010765.s010.zip › S1_Data/Fig6_data.xlsx]

## Sheet: Fig6B
	% Clusters with CFTR
embryo	Rab8	Rab11	Rab35
1	3.57143	100	55.5556
2	6.83761	100	100
3	6.25	100	86.667
4	8.10811	57.1429	37.03
5	9.23077	100	42.6
6	5.51181	100	24.52
7		100	31.25
8		100	13.1579
9		100	10.91
10			21.62
11			54.05
12			42.62
13			67.4

## Sheet: Fig6D
				% clusters with noted Rab GTPase
				Rab11 clustering		Rab35 clustering
			Embryo	Rab8	Rab35	Rab11
			1	63.6364	3.44828	68.5714
			2	90.9091	3.22581	97.7778
			3	100	29.4118	100
			4	100	31.4286	71.4286
			5	93.3333	6.66667	84.8485
			6	100	17.1429	100
			7	100	30.7692	14
			8	100	16.6667	55.5556
			9	93.3333	23.5294	61.9048
			10	92.8571	12.5
			11	100	0
			12	84.2105
			13	100
