# Supplementary material for: Rab8, Rab11, and Rab35 coordinate lumen and cilia formation during zebrafish left-right organizer development
Source: PLoS Genet. 2023 May 15;19(5):e1010765. doi: 10.1371/journal.pgen.1010765 (PMC10212091; doi:10.1371/journal.pgen.1010765)
Supplement: S1 Data — (ZIP) [file pgen.1010765.s010.zip › S1_Data/Fig4_S2Fig_data.xlsx]

## Sheet: Figure4C
		KV cells with cilia (%)
	Embryo	CRY2	RAB11OPTO	RAB8OPTO	Rab35Opto
	1	100	70	72.4638	60
	2	85.7143	43.8597	51.2195	58.9041
	3	79.4118	13.5593	60.8108	56.1947
	4	63.3333	17.5	70.5882	41.0326
	5	80.303	46.1538	67.0732	32.4895
	6	88.8889	23.8095		51.5385
	7	96.0526			72.973
	8	70.9091			24.4
	9	57.5
	10	80
	11	80.3571
	12	84.6154
	13	95.3125
	14	45.7746
	15	83.908
	16	56.4626

## Sheet: Fig4D
	KV cilia in cell volume (%)
	CRY2	RAB11OPTO	RAB8OPTO	Rab35opto
1	7.14286	40	0	17.561
2	7.14286	3.50877	4.87805	14.6119
3	2.94118	13.5593	0	44.6903
4	10	17.5	0	26.6304
5	0	31.5385	6.70732	26.5823
6	3.7037	17.4603		33.0769
7	2.63158			48.6486
8	1.81818			12.8
9	0
10	0
11	0
12	1.53846
13	0
14	14.0845
15	24.1379
16	11.9048

## Sheet: Fig4E
		Cilia length (μm)
	Embryo	CRY2	Rab11 Clustering	Rab8 Clustering	Rab35 Clustering
	1	6.83	4.44	4.22	3.803
		6.66	4.61	3.19	3.82
		6.56	4.57	3.04	3.056
		6.58	3.78	3.31	2.304
		5.4	3.32	3.32	3.177
		5.75	3.03	4.07	2.245
		4.97	3	3.49	4.415
		5.28	2.91	3.52	2.849
		5.75	2.78	4.29	2.681
		4.63	4.03	3.93	3.056
		5.15	4.37	3.99	3.154
		5.15	4.2	3.48	2.77
		7.67	5.02	3.21	2.464
		6.12	3.33	3.38	2.022
		6.18	3.4	4.28	1.684
		7.67		4.49	2.926
		5.36		3.64	3.257
		4.09		3.59	3.333
		6.26		3.4	3.075
		4.82		4.04	2.896
		4.97		3.69	3.408
		6.04		4.39	2.938
		6.16		4.15	3.957
		3.8		3.5	2.303
		5.54		2.83	3.469
				5.08
				4.21
				2.97
				3
				4.14
				3.79
				3.15
				3.85
	2	5.82	3.12	2.78	2.787
		5.11	3.04	2.68	2.618
		5.97	4.07	3.24	3.941
		6.61	3.25	1.79	2.759
		6.56		2.16	2.772
		6.11		2.25	3.86
		6.08		1.84	4.037
		5.46		2.2	2.445
		7.01		3.76	2.652
		5.24		2.58	3.483
		4.46		2.11	3.561
		4.42		1.7	2.415
		5.83		3.08	2.941
		5.08		2.63	2.929
		6.07		2.08	4.362
		5.94		1.69	4.459
		5.14		2.13	3.981
		6.72		3.28	4.703
		7.02		3.08	4.168
		4.73		2.81	1.875
		5.43		1.87	2.034
		4.98		1.71	3.216
		5.41		2.23	2.15
		5.55		2.3	3.037
		6.83		1.64	1.648
		7.62		2.09	1.803
		5.15		2.47	2.804
		5.92		2.1	1.66
		5.42		1.66	1.635
		5.01		1.95	1.537
		7.4		2.35	1.568
		5.86		3.16	1.229
		6.14		3.15
		7.39		2.44
				3.45
				2.58
				1.93
				3.22
				1.8
	3	6.14	4.13	1.69	1.757
		7.39	2.86	1.82	1.71
		8.01	3	1.99	2.561
		5.29	2.61	1.81	1.734
		3.88	3.57	2.46	1.145
		5.29	3.44	3.42	1.797
		4.54	2.68	2.43	1.757
		4.26	4.17	2	1.34
		5.36	3.63	2.62	3.688
		5.18	4.15	2.1	1.563
		5.13	3.72	2.77	2.29
		5.55	3.3	1.95	2.273
		5.9	3.93	1.74	1.78
		4.72	3.67	2.24	1.588
		5.58	2.84	1.62	1.42
		4.96	3.43	1.73	1.42
		5.93	3.6	1.29	1.819
		5.49	3.44	1.67
		3.9	2.71	1.47
		6.27	2.42
		6.03	1.78
		7.43	2.41
		5.55	4.04
		3.59
		5.61
		5.94
		4.7
		5.37
		6.56
		5.37
		6.39
		5.51
		6.66
		5.15
		5.32
		7.45
		5.24
		4.96
		6.62
		4.44
		7.22
		4.52
		5.97
		6.13
		4.5
	4	3.18	1.98	2.95	3.192
		3.12	2	4	2.112
		2.4	2.28	3.54	1.808
		3.59	2.08	3.69	2.034
		3.78	2.79	4.21	1.911
		2.49	2.15	3.8	2.219
		3.16	1.94	3.74	1.999
		3.22	2.06	3.32	1.876
		3.37	2.09	2.81	2.77
		3.21	2.51	3.72	1.669
		2.97		4.37	2.269
		3.41		5.51	1.842
		3.15		4.91	3.057
		3.48		4.08	2.879
		3.39		3.28	2.937
		2.44		2.23	1.654
		4.22		3.32	2.963
		2.51		1.68	3.036
		3.58		3.64	2.797
		3.75		2.97	2.084
		3.71		2.75	2.474
		3.62		3.22	2.68
		2.95		3.66	3.064
		3.68		3.74	3.675
		2.77		3.52	4.105
		3.4		3.48	1.973
		4.45		3.81	2.674
		3.21		2.24	3.126
		4.13		3.93	2.274
		3.47		3.39	1.758
		3.25		4.63	2.031
		2.32		3.99	2.522
		3.25		3.05	1.222
		2.36		3.62	2.611
		3.35		2.67	2.928
		2.78		3.11
		2.8		3.43
		2.87		4.22
		3.05		4.52
		3.53		4.82
		3.41		3.55
		2.74		4.98
		2.41		4.37
		2.97		3.23
		3.24		5.3
		3.21		4.33
		3.7		5.27
		3.54		5.45
		3.21		4.44
		4.06		3.87
		2.5		2.98
		3.56		2.18
		3.81		3.18
		3.32		3.94
		2.63
		4.74
		2.9
		3.32
		2.47
		3.62
	5	3.5	0.71		1.71
		4.5	1.28		1.406
		3.74	1.06		1.357
		2.82	1.25		1.525
		5.03	1.27		1.075
		3.76	1.28		0.987
		5.25	1.27		1.156
		4.86	0.895		1.049
		5.68	1.11		1.28
		4.97			1.103
		4.92			1.776
		6.17			1.306
		3.81			1.31
		5.5			1.123
		3.97			1.505
		5.42			0.997
		6.53			0.898
		4.56			1.296
		4			1.049
		6.62			1.401
		4.69			1.563
		3.93			1.569
		4.53			1.558
		3.53			1.401
		4.23			1.306
		5.38			1.327
		5.7			1.274
		5.28			1.09
		3.65			1.279
		3.94			0.869
		4.45			1.327
		5.4			1.004
		4.13			0.873
		4.39			1.051
		4.56			1.082
		5.13			0.781
					0.98
	6	5.58			1.662
		5.51			1.911
		4.53			1.563
		4.16			1.563
		5.4			1.905
		5.51			1.295
		4.38			1.497
		4.23			1.601
		5.33			1.429
		4.99			1.326
		4.92			1.799
		5.73			1.86
		4.03			1.782
		4.38			1.309
		4.51			1.813
		4.03			1.889
		4.6			1.152
		4.18			2.032
		4.65			1.386
		3.75			1.56
		4.33			1.378
		3.98			1.472
		3.76			1.448
		3.47			1.404
		4.27			1.201
		4.96			1.145
		4.44			1.194
		4.35			1.61
		3.86			1.146
		4.13			1.38
		2.96			1.189
		4.42			1.122
		4.8			1.18
		4.08			0.899
		3.01			1.228
		4.29			0.995
		4.01			0.916
		3.13
		4.73
		3.34
		4.62
		3.87
		2.85
		4.36
		4.63
		3.34
		3.92
		3.17
	7	3.45			1.819
		2.95			2.342
		3.72			1.71
		5.49			1.587
		3.56			1.687
		1.79			1.492
		2.84			1.717
		3.52			1.477
		3.04			1.918
		2.19			1.972
					1.671
	8	2.55			1.894
		3.6			1.485
		5.3			1.931
		3.24			1.42
		4.33			1.545
		2.71			1.541
		5.54			2.025
		3.6			1.867
		4.75			1.552
		3.22			1.619
		4.18			1.997
		4.48			1.81
		4.28			1.213
		3.07			1.729
		4.08
		4.92
		3.73
		3.73
		3.28
		2.58
		2.86
		2.69
		2.36
		3.78
	9	2.55			1.905
		3.38			1.846
		2.66			2.854
		2.95			2.008
		2.98			1.398
		5.42			1.977
		5.41			1.448
		5.86			1.727
		3.47			2.033
		4.54			2.276
		3.12			1.587
		3.39			2.018
		2.82			2.218
		4.45			1.704
		3.39			1.91
		4.42			1.662
		3.31			2.289
		4.57			1.536
		3.73			1.571
		3.1			1.563
					1.497
	10	2.95			1.832
		2.66			2.36
		3.21			1.504
		2.87			1.492
		2.34			1.715
		2.98			2.135
		3.35			1.065
		2.59			1.421
		2.63			2.135
		2.44			1.524
		2.82
		2.57
		2.76
		2.42
		2.13
	11	3.96
		2.88
		3.79
		3.49
		2.87
		3.23
		3.62
		5.05
		3.05
		3.68
		3.45
		3.27
		2.95
		3.86
	12	4.1
		2.63
		4.1
		3.68
		3.55
		5
		3.61
		3.23
		3.99
		2.95
		3.22
		3.71
		3.03
		3.99
		3.09
		3.57
		3.45
		2.33
		3.39
		3.14
		3.26
		3.44
		3.21
		3.16
		3.17
		2.27
		2.96
		3.77
		3.32
		4.19
		4.56
		2.92
		3.14
	13	5.76
		4.21
		4.27
		4.08
		4.79
		4.98
		3.79
		3.18
		3.47
		4.19
		5.15
		4.54
		4.6
		3.21
		2.57
		4.03
		4.09
		2.49
		2.5
		4.01
		4.08
		2.97
		2.68
		3.25
	14	3.42
		3.5
		2.2
		2.62
		3.7
		3.06
		4.34
		3.03
		2.76
		2.32
		3.3
	15	3.26
		3.72
		2.53
		4
		2.33
		2.53
		3.72
		3
		3.31
		4.21
		2.98
	16	2.1
		2.3
		2.7
		2.06
		2.03
		2.13
		2.83
		2.05
		1.5
		3.95
		1.59
		1.79
	17	3
		3.08
		3.16
		3.65
		2.67
		3.37
		2.65
		4.04
		2.96
		3.2
		2.55

## Sheet: Fig4F
		Cilia distance from cell border closest to KV center
	Embryo	CRY2	Rab8 Opto	Rab11 Opto	Rab35Opto
	1	0.111525	0.174242	0.136629	0.068093
		0.112304	0.293909	0.0674009	0.03429
		0.337528	0.175355	0.145437	0.897285
		0.557254	0.263739	0.295229	0.112958
		0.166942	0.580094	0.149858	0.125401
		0.115983	0.0787138	0.464861	0.799946
		0.388173	0.0312293	0.440629	0.844325
		0.129525		0.150137	1.11616
		0.79508		0.186871	0.140853
		0.350085		0.2906	0.696737
		0.238691		0.911871
		0.383535		1.54573
		0.102986		1.62668
		0.0838039		1.31
		0.0878209		0.778791
		0.146185
		0.328096
		0.608578
		0.561251
		0.395215
		0.374861
		0.135408
		0.151012
		0.138028
		0.341495
		0.461506
		1.0411
		0.158053
		0.164201
	2	0.210829	0.2928	0.198848	0.132149
		0.171213	0.106256	0.510259	0.119758
		0.183171	0.0772374	0.19304	0.272918
		0.986063	0.0829441	0.315352	0.25569
		0.227115	0.216446	1.45234	0.301364
		0.657415	0.077091	0.61775	0.172996
		0.306811	0.065484	0.770068	1.71957
		0.268555	0.125121	0.0855317	1.687
		0.34361	0.989597	1.49992	1.69846
		0.0764361	0.23227	0.000985095
		0.0621885		1.28033
		0.202397		1.1871
		0.108871		0.783047
		0.192098		0.917697
		0.290977		1.81767
		0.18271		1.15217
				1.19364
	3	0.0797244	0.145479	0.737941	1.22416
		0.19934	0.185659	1.75309	1.40876
		0.104878	0.144715	1.35172	0.729215
		0.0884971	0.0839968	0.27636	0.457833
		0.0907483	0.313265	0.304781	0.218136
		0.144842	0.147131	0.465382	1.6125
		0.079758	0.0578803	0.777581	0.571634
		0.134493	0.228809	1.764	0.598409
		0.0881191	0.194075	0.13918	0.341627
		0.164761	0.191992	0.344731	1.34378
		0.0747629	0.127513	0.748877	0.423476
		0.0793201	0.127349		2.55509
		0.0797463	0.370186		1.17323
		0.0756126	0.257718
			0.98051
			0.162126
			0.13068
			0.357864
			0.181587
			0.481082
	4	0.221816	0.268622	0.122199	0.219268
		0.0984846	0.103774	0.0318125	0.090938
		0.204278	0.18573	0.25577	0.205118
		0.0781874	0.157255	0.517471	0.302422
		0.471746	0.201609	0.496307	0.679921
		0.0866254	0.25787	0.771193	0.325107
		0.0899544	0.406122		0.429037
		0.0909712	0.313463		1.38479
			0.309724		0.198899
			0.13275		1.56711
					0.504056
					1.28709
	5	0.091721	0.142285		1.37908
		0.105039	0.146751		0.319224
		0.174891	0.096177		0.176285
		0.337502	0.159839		0.824763
		0.114078	0.285535		0.397919
		0.0528247	0.152327		0.54378
		0.0990809	0.185286		0.233209
		0.172045	0.671853		0.108855
		0.0805228	0.249611		1.68624
		0.0552879	0.273076		0.334649
		0.0718906	0.159648		0.147134
		0.0553597	0.303946		1.91474
		0.0535332
		0.178412
	6	0.0908712	0.43936		1.9739
		0.111248	0.13591		1.02903
		0.0815556	0.0830751		0.67509
		0.117323	0.252614		1.90082
		0.0537483	0.469602		2.33568
		0.0901029	0.179552		1.63155
		0.0624034	0.0826421		0.354659
		0.0483251	0.0968471		0.574024
		0.0509707	0.0994842		2.75176
		0.0833211	0.493497		1.54976
					0.991239
	7				1.1235
					1.0295
					0.810224
					0.602843
					1.50316
					1.54487
					1.26656
					0.29992
	8				0.231332
					0.700282
					1.13523
					0.9128
					1.03639
					0.556938
					0.777297
					1.10517
					0.221421
	9				1.24307
					0.994316
					1.68451
					0.663679
					1.00627
					1.10465
					1.07716
					2.22235
					0.514134
					0.77982

## Sheet: FigS2C
	Cilia length (μm)
Embryo	Control	RAB8MO	Rab11MO	Rab35 MO
1	4.38	1.56	1.12	3.383
	3.45	2.1	1.64	3.207
	4.06	3.24	1.36	2.647
	4.35	3.1	1.86	2.261
	4.12	1.04	1.92	2.315
	2.14	1.3	1.43	3.801
	3.14	0.879	1.19	1.908
	3.42	1.31	2.02	2.283
	5.39	1.35	1.05	2.658
	4.35	3.23	1.18	2.47
	3.97		1.11	2.557
	3.28		1.49	3.127
	2.7		1.09	4.042
	2.79		1.92	2.97
	2.7		0.978	2.615
	2.66		1.47	3.912
			1.31	2.128
			0.839	3.43
			1.68	3.068
			1.21	2.03
			1.34	3.902
				3.818
				3.187
				3.698
				2.709
				1.481
				1.66
				2.992
				2.826
				1.929
2	3.09	3.35	1.76	1.973
	3.64	2.98	1.64	2.695
	3.66	3.04	1.59	2.009
	5.06	2.35	1.59	2.246
	4.06	2.83	1.19	1.973
	1.96	3.09	1.19	2.444
	5.37	2.32	0.713	1.569
	4.04	2.86	1.04	1.757
	4.05	2.98	1.58	1.34
	3.54	2.73	0.844	1.588
	2.61	2.53	1.57	1.728
	3.18	3.2	2.04	1.808
	4.7	1.41	1.2	1.51
	4.54	2.8		1.286
		2.39		1.222
		3.24		1.62
		3.57		2.112
		1.02		2.112
		1.72		1.62
		1.29		1.932
		2.72		1.705
		2.5		1.42
		1.93		1.462
		3.08		1.868
		2.84		1.562
				1.399
				1.136
				0.994
				1.214
				1.797
3	5.44	2.47	2.15	3.073
	5.1	2.91	1.69	3.313
	5.68	2.27	1.2	4.458
	3.31	2.53	1.26	2.29
	3.99	2.15	1.82	2.925
	4.92	1.48	1.29	3.585
	5.16	1.78	1	3.352
	3.7	3.16	1.25	3.115
	3.69	1.62	1.79	3.388
	4.82	2.23	1.76	3.459
	4.56	1.69	1.82	3.313
	4.99	1.88	1.02	3.013
	4.77	1.87	1.7	2.695
	4.92	2.55	1.55	1.978
	3.79	2.1	1.31	2.312
	5.17	1.02	1.7	2.343
	4.15	0.918	1.12	2.802
	5.64	1.49	1.53	2.068
	6.67	1.58	1.16	1.895
	5.17	1.67	1.08	1.78
	4.57	1.18	1.08	1.51
	5.06	3.25
		1.56
		1.22
		1.56
		1.17
		1.06
		3.1
		1.94
		2.33
4		5.99		3.376
		7.21		3.459
		3.84		2.034
		6.01		2.034
		4.69		1.895
		6.58		1.911
		2.7		1.989
		5.61		0.898
		3.85		1.278
		2.66		1.536
		6.09		1.51
		5.57		1.989
		3.15		1.27
		4.51		1.31
				1.145
5				3.864
				2.619
				2.223
				2.541
				1.852
				1.399
				1.847
				2.273
				1.852
				2.246
				2.642
				1.588
				1.973
				1.31
				1.145

## Sheet: FigS2D
	Embryo	Cilia length (μm)
		Rab11-lumenal	Rab11- in cell volume	Rab8-lumenal	Rab8- in cell volume	Rab35-lumenal	Rab35- in cell volume	Control mean length, lumenal cilia	Control mean length, in cell volume
	1	2.238	1.999	2.826	0.725	2.348	1.209	4.35457	2.15644
		2.818	1.448	2.03	1.284	2.59	1.209
		2.445	1.317	1.494	1.198	2.163	1.485
		3.942	0.64	1.772	1.192	1.969	1.092
		2.19	1.28	1.907	1.066	2.245	0.518
		2.699	1.919	1.941	0.477	2.086	1.392
		2.987	1.639	2.883	0.931	2.1	1.092
		3.199	1.18	1.719	0.954	2.63	1.209
		2.235	1.81	2.122	0.931	2.348	1.106
		2.54	0.768	2.023	0.754	2.768	1.465
		2.317	1.459	2.051	0.715	2.021	0.93
		1.557	1.317	1.984	1.073	2.136	1.158
		2.083	1.492	1.245	0.843	2.59	1.036
		1.562	1.74	2.146	0.843	2.251	1.381
		2.047	1.384	1.824	1.019	2.49	1.092
		1.949	0.778	1.431	1.284	2.454	0.772
		1.845	1.152	1.76	0.954	2.1	1.036
		1.101	1.562	1.431	0.725	1.475	1.04
		2.179	1.28	1.455	1.099	1.93	1.485
		1.832	1.459	1.359	0.8	1.475	1.245
			1.999
			1.448
			1.317
			0.64
			1.28
			1.919
			1.639
			1.18
			1.81
			0.768
			1.459
			1.317
			1.492
			1.74
			1.384
			0.778
			1.152
			1.562
			1.28
			1.459
	2	1.253	1.52	2.84	1.595	3.454	0.952
		1.347	1.32	2.789	1.223	2.162	0.724
		1.515	1.027	2.707	1.459	2.871	0.852
		1.461	0.993	1.898	0.758	1.71	0.864
		1.662	0.798	1.845	1.18	1.509	0.765
		1.153	1.359	2.275	0.781	1.71	1.109
		1.453	1.531	2.888	1.296	1.427	0.864
		1.495	1.217	2.714	1.012	1.309	1.081
		1.283	1.006	2.488	1.104	1.619	0.724
			1.31	1.214	0.781	1.656	1.109
			1.056	2.24	0.923	1.509	0.71
			1.256	1.845	1.104	1.136	1.309
			1.256	3.407	0.678	1.213	0.909
				1.459	0.965	0.71	0.602
				1.595	0.91	1.704	1.004
				1.759	1.251	1.286	0.635
				1.823	0.989	1.727	0.803
				1.943	1.199	1.779	0.864
				2.255	1.255	1.71	0.898
				1.769	1.078	2.218	1.081
	3	2.917	1.133	2.49	0.918	1.448	0.855
		2.255	1.215	2.457	0.918	1.42	1.136
		2.375	1.062	2.387	0.675	1.171	0.541
		2.419	1.054	2.242	1.089	1.619	0.889
		2.083	1.145	1.76	1.217	1.27	1.065
		2.77	1.493	2.755	0.622	1.587	0.794
		1.976	1.002	1.528	0.683	1.309	0.858
		1.455	1.242	2.262	1.528	1.27	0.643
		1.491	1.101	2.262	0.813	1.529	0.414
		1.651	0.994	2.221	0.716	1.427	0.639
		1.9	1.142	1.924	0.813	1.339	0.71
		2.244	1.002	2.399	0.777	1.309	0.602
		2.375	1.061	1.657	0.984	1.309	0.673
		2.517	1.537	2.097	0.861	1.448	0.635
		1.718	0.703	1.217	1.073	1.587	0.449
		2.244	1.101	1.539	1.089	1.931	0.784
		2.108	1.024	1.909	1.35	1.905	0.635
			1.318	1.436	1.067	2.131	0.502
				1.924	0.649	1.557	0.502
				2.599	0.77	1.576	1.065
